# Supplementary material for: Demographic history and genetic differentiation of an endemic and endangered Ulmus lamellosa (Ulmus)
Source: BMC Plant Biol. 2020 Nov 17;20:526. doi: 10.1186/s12870-020-02723-7 (PMC7672979; doi:10.1186/s12870-020-02723-7)
Supplement: Supplementary file 1 — Additional file 1: Table S1. Locations and sizes of individuals in the sampled populations of Ulmus lamellose. [file 12870_2020_2723_MOESM1_ESM.xls]

## Sheet: Sheet1
Table S1. Locations and sizes of individuals in the sampled populations of Ulmus lamellose
Population	N	Locations			Lat (°N)	Long (°E)	Alt (m)
CC	17	Chencun, Jiangxian	Shanxi	Taihang Mountains	35°25´	111°46´	1170
HS	22	Huoshan, Yangcheng			36°28´	112°02´	1246
QLY	22	Qiliyu, Houzhou			36°37´	111°59´	1560
SGS	15	Shigaoshan, Lingshi			36°44´	111°56´	1200
MS	11	Mianshan, Jiexiu			36°51´	112°01´	1570
JM	18	Jiemiao, Lingshi			36°48´	111°55´	1542
HHG	15	Houhuigou, Lingshi			36°29´	111°33´	1530
LS	14	Lishan, Shanxi			35°21´	111°52´	601
TGS	14	Tianguishan, Pingshan	Hebei		38°12´	113°40´	920
HLS	18	Huanglanshu, Jiyuan	Henan		35°16´	112°04´	1280
SFS	20	Shangfangshan, Fangshan	Beijing	Yanshan Mountains	39°40´	115°49´	745
WLS	18	Wulingshan, Xinglong	Hebei		35°25´	117°29´	895
JFS	12	Jiufengshan, Baotou	Inner Mongolia	Yinshan Mountains	40°38´	110°34´	1207
MLG	16	Meiligeng, Baotou			40°40´	109°26´	1405
